# Supplementary material for: Fungal drops: a novel approach for macro- and microscopic analyses of fungal mycelial growth
Source: Microlife. 2023 Oct 18;4:uqad042. doi: 10.1093/femsml/uqad042 (PMC10642649; doi:10.1093/femsml/uqad042)
Supplement: uqad042_Supplemental_Files [file uqad042_supplemental_files.zip]

Archive with 3 entries (3 files):
- For_FD_with_Fiji.ijm
- sporedrops_MS_SI_14sept2023.docx
- time lapse growth.avi
